# Supplementary material for: Involvement of Oxytocin and Progesterone Receptor Expression in the Etiology of Canine Uterine Inertia
Source: Int J Mol Sci. 2022 Nov 6;23(21):13601. doi: 10.3390/ijms232113601 (PMC9653816; doi:10.3390/ijms232113601)
Supplement: Supplementary file 1 [file ijms-23-13601-s001.zip]

Archive with 1 entries (1 files):
- ijms-1994269-supplementary.pdf
